# Supplementary material for: Scoring the EQ-HWB-S: can we do it without value sets? A non-parametric item response theory analysis
Source: Qual Life Res. 2024 Feb 21;33(5):1211–22. doi: 10.1007/s11136-024-03601-7 (PMC11045574; doi:10.1007/s11136-024-03601-7)
Supplement: Supplementary file 1 — Supplementary file1 (R 20 kb) [file 11136_2024_3601_MOESM1_ESM.r]

#################################
#####Saving a log of session#####
#################################
install.packages("TeachingDemos")
library(TeachingDemos)

txtStart("F:\\test.txt")

txtComment('
################################################
#####R Script for Manuscript: ##################
#####Aug 10, 2023##############################
################################################')

txtComment('
##############
####MOKKEN####
##############')

txtComment('### Downloading Packages & Importing Data ###')

install.packages("mokken")
library(mokken)
library(lavaan)

mainDir <- "F:\\"
HWB<-read.csv("HWB_PsycometricData.csv", header=TRUE)
attach(HWB)

hwb_s<-HWB[, c("Q14r6_anxious", "Q14r9_sad",  "Q15r1_exhausted",  "Q20r6_lonely", "hwb_conthinking",  "Q20r1_nocontrol_nodef", "Q16_pain_sev", "Q22r1_activities", "hwb_getaround")]
hwb_s2<-HWB[, c("Q16_pain_sev", "Q22r1_activities", "hwb_getaround")]
hwb_s1<-HWB[, c("Q14r6_anxious", "Q14r9_sad",  "Q15r1_exhausted",  "Q20r6_lonely", "hwb_conthinking",  "Q20r1_nocontrol_nodef")]

hwb_s<-na.omit(hwb_s)
hwb_s1<-na.omit(hwb_s1)
hwb_s2<-na.omit(hwb_s2)


###Subgroups###
hwb_us<-subset(HWB, country==1)
hwb_aus<-subset(HWB, country==2)
hwb_uk<-subset(HWB, country==3)
hwb_women<-subset(HWB, female==1)
hwb_men<-subset(HWB, female==0)
hwb_Long<-subset(HWB, longterm_condition==1)
hwb_NoLong<-subset(HWB, longterm_condition==0)
hwb_carer<-subset(HWB, carer==1)
hwb_nocarer<-subset(HWB, carer==0)
hwb_age1<-subset(HWB, agecat==1)
hwb_age2<-subset(HWB, agecat==2)
hwb_age3<-subset(HWB, agecat==3)
hwb_age4<-subset(HWB, agecat==4)

hwb_us_s<-hwb_us[, c("Q14r6_anxious", "Q14r9_sad",  "Q15r1_exhausted",  "Q20r6_lonely", "hwb_conthinking",  "Q20r1_nocontrol_nodef", "Q16_pain_sev", "Q22r1_activities", "hwb_getaround")]
hwb_aus_s<-hwb_aus[, c("Q14r6_anxious", "Q14r9_sad",  "Q15r1_exhausted",  "Q20r6_lonely", "hwb_conthinking",  "Q20r1_nocontrol_nodef", "Q16_pain_sev", "Q22r1_activities", "hwb_getaround")]
hwb_uk_s<-hwb_uk[, c("Q14r6_anxious", "Q14r9_sad",  "Q15r1_exhausted",  "Q20r6_lonely", "hwb_conthinking",  "Q20r1_nocontrol_nodef", "Q16_pain_sev", "Q22r1_activities", "hwb_getaround")]
hwb_women_s<-hwb_women[, c("Q14r6_anxious", "Q14r9_sad",  "Q15r1_exhausted",  "Q20r6_lonely", "hwb_conthinking",  "Q20r1_nocontrol_nodef", "Q16_pain_sev", "Q22r1_activities", "hwb_getaround")]
hwb_men_s<-hwb_men[, c("Q14r6_anxious", "Q14r9_sad",  "Q15r1_exhausted",  "Q20r6_lonely", "hwb_conthinking",  "Q20r1_nocontrol_nodef", "Q16_pain_sev", "Q22r1_activities", "hwb_getaround")]
hwb_Long_s<-hwb_Long[, c("Q14r6_anxious", "Q14r9_sad",  "Q15r1_exhausted",  "Q20r6_lonely", "hwb_conthinking",  "Q20r1_nocontrol_nodef", "Q16_pain_sev", "Q22r1_activities", "hwb_getaround")]
hwb_NoLong_s<-hwb_NoLong[, c("Q14r6_anxious", "Q14r9_sad",  "Q15r1_exhausted",  "Q20r6_lonely", "hwb_conthinking",  "Q20r1_nocontrol_nodef", "Q16_pain_sev", "Q22r1_activities", "hwb_getaround")]
hwb_carer_s<-hwb_carer[, c("Q14r6_anxious", "Q14r9_sad",  "Q15r1_exhausted",  "Q20r6_lonely", "hwb_conthinking",  "Q20r1_nocontrol_nodef", "Q16_pain_sev", "Q22r1_activities", "hwb_getaround")]
hwb_nocarer_s<-hwb_nocarer[, c("Q14r6_anxious", "Q14r9_sad",  "Q15r1_exhausted",  "Q20r6_lonely", "hwb_conthinking",  "Q20r1_nocontrol_nodef", "Q16_pain_sev", "Q22r1_activities", "hwb_getaround")]
hwb_age1_s<-hwb_age1[, c("Q14r6_anxious", "Q14r9_sad",  "Q15r1_exhausted",  "Q20r6_lonely", "hwb_conthinking",  "Q20r1_nocontrol_nodef", "Q16_pain_sev", "Q22r1_activities", "hwb_getaround")]
hwb_age2_s<-hwb_age2[, c("Q14r6_anxious", "Q14r9_sad",  "Q15r1_exhausted",  "Q20r6_lonely", "hwb_conthinking",  "Q20r1_nocontrol_nodef", "Q16_pain_sev", "Q22r1_activities", "hwb_getaround")]
hwb_age3_s<-hwb_age3[, c("Q14r6_anxious", "Q14r9_sad",  "Q15r1_exhausted",  "Q20r6_lonely", "hwb_conthinking",  "Q20r1_nocontrol_nodef", "Q16_pain_sev", "Q22r1_activities", "hwb_getaround")]
hwb_age4_s<-hwb_age4[, c("Q14r6_anxious", "Q14r9_sad",  "Q15r1_exhausted",  "Q20r6_lonely", "hwb_conthinking",  "Q20r1_nocontrol_nodef", "Q16_pain_sev", "Q22r1_activities", "hwb_getaround")]

hwb_us_s1<-hwb_us_s[,c("Q14r6_anxious", "Q14r9_sad",  "Q15r1_exhausted",  "Q20r6_lonely", "hwb_conthinking",  "Q20r1_nocontrol_nodef")]
hwb_aus_s1<-hwb_aus_s[,c("Q14r6_anxious", "Q14r9_sad",  "Q15r1_exhausted",  "Q20r6_lonely", "hwb_conthinking",  "Q20r1_nocontrol_nodef")]
hwb_uk_s1<-hwb_uk_s[,c("Q14r6_anxious", "Q14r9_sad",  "Q15r1_exhausted",  "Q20r6_lonely", "hwb_conthinking",  "Q20r1_nocontrol_nodef")]
hwb_women_s1<-hwb_women_s[,c("Q14r6_anxious", "Q14r9_sad",  "Q15r1_exhausted",  "Q20r6_lonely", "hwb_conthinking",  "Q20r1_nocontrol_nodef")]
hwb_men_s1<-hwb_men_s[,c("Q14r6_anxious", "Q14r9_sad",  "Q15r1_exhausted",  "Q20r6_lonely", "hwb_conthinking",  "Q20r1_nocontrol_nodef")]
hwb_Long_s1<-hwb_Long_s[,c("Q14r6_anxious", "Q14r9_sad",  "Q15r1_exhausted",  "Q20r6_lonely", "hwb_conthinking",  "Q20r1_nocontrol_nodef")]
hwb_NoLong_s1<-hwb_NoLong_s[,c("Q14r6_anxious", "Q14r9_sad",  "Q15r1_exhausted",  "Q20r6_lonely", "hwb_conthinking",  "Q20r1_nocontrol_nodef")]
hwb_carer_s1<-hwb_carer_s[,c("Q14r6_anxious", "Q14r9_sad",  "Q15r1_exhausted",  "Q20r6_lonely", "hwb_conthinking",  "Q20r1_nocontrol_nodef")]
hwb_nocarer_s1<-hwb_nocarer_s[,c("Q14r6_anxious", "Q14r9_sad",  "Q15r1_exhausted",  "Q20r6_lonely", "hwb_conthinking",  "Q20r1_nocontrol_nodef")]
hwb_age1_s1<-hwb_age1_s[,c("Q14r6_anxious", "Q14r9_sad",  "Q15r1_exhausted",  "Q20r6_lonely", "hwb_conthinking",  "Q20r1_nocontrol_nodef")]
hwb_age2_s1<-hwb_age2_s[,c("Q14r6_anxious", "Q14r9_sad",  "Q15r1_exhausted",  "Q20r6_lonely", "hwb_conthinking",  "Q20r1_nocontrol_nodef")]
hwb_age3_s1<-hwb_age3_s[,c("Q14r6_anxious", "Q14r9_sad",  "Q15r1_exhausted",  "Q20r6_lonely", "hwb_conthinking",  "Q20r1_nocontrol_nodef")]
hwb_age4_s1<-hwb_age4_s[,c("Q14r6_anxious", "Q14r9_sad",  "Q15r1_exhausted",  "Q20r6_lonely", "hwb_conthinking",  "Q20r1_nocontrol_nodef")]

hwb_us_s2<-hwb_us_s[,c("Q16_pain_sev", "Q22r1_activities", "hwb_getaround")]
hwb_aus_s2<-hwb_aus_s[,c("Q16_pain_sev", "Q22r1_activities", "hwb_getaround")]
hwb_uk_s2<-hwb_uk_s[,c("Q16_pain_sev", "Q22r1_activities", "hwb_getaround")]
hwb_women_s2<-hwb_women_s[,c("Q16_pain_sev", "Q22r1_activities", "hwb_getaround")]
hwb_men_s2<-hwb_men_s[,c("Q16_pain_sev", "Q22r1_activities", "hwb_getaround")]
hwb_Long_s2<-hwb_Long_s[,c("Q16_pain_sev", "Q22r1_activities", "hwb_getaround")]
hwb_NoLong_s2<-hwb_NoLong_s[,c("Q16_pain_sev", "Q22r1_activities", "hwb_getaround")]
hwb_carer_s2<-hwb_carer_s[,c("Q16_pain_sev", "Q22r1_activities", "hwb_getaround")]
hwb_nocarer_s2<-hwb_nocarer_s[,c("Q16_pain_sev", "Q22r1_activities", "hwb_getaround")]
hwb_age1_s2<-hwb_age1_s[,c("Q16_pain_sev", "Q22r1_activities", "hwb_getaround")]
hwb_age2_s2<-hwb_age2_s[,c("Q16_pain_sev", "Q22r1_activities", "hwb_getaround")]
hwb_age3_s2<-hwb_age3_s[,c("Q16_pain_sev", "Q22r1_activities", "hwb_getaround")]
hwb_age4_s2<-hwb_age4_s[,c("Q16_pain_sev", "Q22r1_activities", "hwb_getaround")]

hwb_us_s<-data.frame(hwb_us_s)
hwb_aus_s<-data.frame(hwb_aus_s)
hwb_uk_s<-data.frame(hwb_uk_s)
hwb_women_s<-data.frame(hwb_women_s)
hwb_men_s<-data.frame(hwb_men_s)
hwb_Long_s<-data.frame(hwb_Long_s)
hwb_NoLong_s<-data.frame(hwb_NoLong_s)
hwb_carer_s<-data.frame(hwb_carer_s)
hwb_nocarer_s<-data.frame(hwb_nocarer_s)
hwb_age1_s<-data.frame(hwb_age1_s)
hwb_age2_s<-data.frame(hwb_age2_s)
hwb_age3_s<-data.frame(hwb_age3_s)
hwb_age4_s<-data.frame(hwb_age4_s)

hwb_us_s1<-data.frame(hwb_us_s1)
hwb_aus_s1<-data.frame(hwb_aus_s1)
hwb_uk_s1<-data.frame(hwb_uk_s1)
hwb_women_s1<-data.frame(hwb_women_s1)
hwb_men_s1<-data.frame(hwb_men_s1)
hwb_Long_s1<-data.frame(hwb_Long_s1)
hwb_NoLong_s1<-data.frame(hwb_NoLong_s1)
hwb_carer_s1<-data.frame(hwb_carer_s1)
hwb_nocarer_s1<-data.frame(hwb_nocarer_s1)
hwb_age1_s1<-data.frame(hwb_age1_s1)
hwb_age2_s1<-data.frame(hwb_age2_s1)
hwb_age3_s1<-data.frame(hwb_age3_s1)
hwb_age4_s1<-data.frame(hwb_age4_s1)

hwb_us_s2<-data.frame(hwb_us_s2)
hwb_aus_s2<-data.frame(hwb_aus_s2)
hwb_uk_s2<-data.frame(hwb_uk_s2)
hwb_women_s2<-data.frame(hwb_women_s2)
hwb_men_s2<-data.frame(hwb_men_s2)
hwb_Long_s2<-data.frame(hwb_Long_s2)
hwb_NoLong_s2<-data.frame(hwb_NoLong_s2)
hwb_carer_s2<-data.frame(hwb_carer_s2)
hwb_nocarer_s2<-data.frame(hwb_nocarer_s2)
hwb_age1_s2<-data.frame(hwb_age1_s2)
hwb_age2_s2<-data.frame(hwb_age2_s2)
hwb_age3_s2<-data.frame(hwb_age3_s2)
hwb_age4_s2<-data.frame(hwb_age4_s2)

hwb_us_s<-na.omit(hwb_us_s)
hwb_aus_s<-na.omit(hwb_aus_s)
hwb_uk_s<-na.omit(hwb_uk_s)
hwb_women_s<-na.omit(hwb_women_s)
hwb_men_s<-na.omit(hwb_men_s)
hwb_Long_s<-na.omit(hwb_Long_s)
hwb_NoLong_s<-na.omit(hwb_NoLong_s)
hwb_carer_s<-na.omit(hwb_carer_s)
hwb_nocarer_s<-na.omit(hwb_nocarer_s)
hwb_age1_s<-na.omit(hwb_age1_s)
hwb_age2_s<-na.omit(hwb_age2_s)
hwb_age3_s<-na.omit(hwb_age3_s)
hwb_age4_s<-na.omit(hwb_age4_s)

hwb_us_s1<-na.omit(hwb_us_s1)
hwb_aus_s1<-na.omit(hwb_aus_s1)
hwb_uk_s1<-na.omit(hwb_uk_s1)
hwb_women_s1<-na.omit(hwb_women_s1)
hwb_men_s1<-na.omit(hwb_men_s1)
hwb_Long_s1<-na.omit(hwb_Long_s1)
hwb_NoLong_s1<-na.omit(hwb_NoLong_s1)
hwb_carer_s1<-na.omit(hwb_carer_s1)
hwb_nocarer_s1<-na.omit(hwb_nocarer_s1)
hwb_age1_s1<-na.omit(hwb_age1_s1)
hwb_age2_s1<-na.omit(hwb_age2_s1)
hwb_age3_s1<-na.omit(hwb_age3_s1)
hwb_age4_s1<-na.omit(hwb_age4_s1)

hwb_us_s2<-na.omit(hwb_us_s2)
hwb_aus_s2<-na.omit(hwb_aus_s2)
hwb_uk_s2<-na.omit(hwb_uk_s2)
hwb_women_s2<-na.omit(hwb_women_s2)
hwb_men_s2<-na.omit(hwb_men_s2)
hwb_Long_s2<-na.omit(hwb_Long_s2)
hwb_NoLong_s2<-na.omit(hwb_NoLong_s2)
hwb_carer_s2<-na.omit(hwb_carer_s2)
hwb_nocarer_s2<-na.omit(hwb_nocarer_s2)
hwb_age1_s2<-na.omit(hwb_age1_s2)
hwb_age2_s2<-na.omit(hwb_age2_s2)
hwb_age3_s2<-na.omit(hwb_age3_s2)
hwb_age4_s2<-na.omit(hwb_age4_s2)


txtComment('
##########################
#####Summary EQ-5D-5L#####
##########################')

check.reliability(hwb_s, MS = TRUE, alpha = TRUE, lambda.2 = TRUE,LCRC = FALSE, nclass = nclass.default, irc = FALSE)
check.reliability(hwb_s1, MS = TRUE, alpha = TRUE, lambda.2 = TRUE,LCRC = FALSE, nclass = nclass.default, irc = FALSE)
check.reliability(hwb_s2, MS = TRUE, alpha = TRUE, lambda.2 = TRUE,LCRC = FALSE, nclass = nclass.default, irc = FALSE)

check.norms(rowSums(hwb_s), nice.output = TRUE)

txtComment('
###################################################
#####Automatic Item Selection Procedure (AISP)#####
###################################################')

aisp(hwb_s, lowerbound=.3)
aisp(hwb_s, lowerbound=.35)
aisp(hwb_s, lowerbound=.4)
aisp(hwb_s, lowerbound=.45)
aisp(hwb_s, lowerbound=.5)
aisp(hwb_s, lowerbound=.55)
aisp(hwb_s, lowerbound=.6)
aisp(hwb_s, lowerbound=.65)
aisp(hwb_s, lowerbound=.7)
aisp(hwb_s, lowerbound=.75)

#pinpointing#
aisp(hwb_s, lowerbound=.45126)
aisp(hwb_s, lowerbound=.45127)


txtComment('
#####################
#####Scalability#####
#####################')

coefH(hwb_s, se = TRUE, nice.output = TRUE)
coefH(hwb_s1, se = TRUE, nice.output = TRUE)
coefH(hwb_s2, se = TRUE, nice.output = TRUE)

coefH(hwb_us_s, se = TRUE, nice.output = TRUE)
coefH(hwb_aus_s, se = TRUE, nice.output = TRUE)
coefH(hwb_uk_s, se = TRUE, nice.output = TRUE)
coefH(hwb_women_s, se = TRUE, nice.output = TRUE)
coefH(hwb_men_s, se = TRUE, nice.output = TRUE)
coefH(hwb_carer_s, se = TRUE, nice.output = TRUE)
coefH(hwb_nocarer_s, se = TRUE, nice.output = TRUE)

coefH(hwb_us_s1, se = TRUE, nice.output = TRUE)
coefH(hwb_aus_s1, se = TRUE, nice.output = TRUE)
coefH(hwb_uk_s1, se = TRUE, nice.output = TRUE)
coefH(hwb_women_s1, se = TRUE, nice.output = TRUE)
coefH(hwb_men_s1, se = TRUE, nice.output = TRUE)
coefH(hwb_carer_s1, se = TRUE, nice.output = TRUE)
coefH(hwb_nocarer_s1, se = TRUE, nice.output = TRUE)

coefH(hwb_us_s2, se = TRUE, nice.output = TRUE)
coefH(hwb_aus_s2, se = TRUE, nice.output = TRUE)
coefH(hwb_uk_s2, se = TRUE, nice.output = TRUE)
coefH(hwb_women_s2, se = TRUE, nice.output = TRUE)
coefH(hwb_men_s2, se = TRUE, nice.output = TRUE)
coefH(hwb_carer_s2, se = TRUE, nice.output = TRUE)
coefH(hwb_nocarer_s2, se = TRUE, nice.output = TRUE)


txtComment('
####################
#####Monoticity#####
####################')


mon_hwb_s<-check.monotonicity(hwb_s)
mon_hwb_s1<-check.monotonicity(hwb_s1)
mon_hwb_s2<-check.monotonicity(hwb_s2)

summary(mon_hwb_s)
summary(mon_hwb_s1)
summary(mon_hwb_s2)


txtComment('### Stratified  Monoticity###')
mon_us_s<-check.monotonicity(hwb_us_s)
mon_aus_s<-check.monotonicity(hwb_aus_s)
mon_uk_s<-check.monotonicity(hwb_uk_s)
mon_women_s<-check.monotonicity(hwb_women_s)
mon_men_s<-check.monotonicity(hwb_men_s)
mon_carer_s<-check.monotonicity(hwb_nonwhite_s)
mon_nocarer_s<-check.monotonicity(hwb_white_s)
mon_long_s<-check.monotonicity(hwb_Long_s)
mon_nolong_s<-check.monotonicity(hwb_NoLong_s)
mon_age1_s<-check.monotonicity(hwb_age1_s)
mon_age2_s<-check.monotonicity(hwb_age2_s)
mon_age3_s<-check.monotonicity(hwb_age3_s)
mon_age4_s<-check.monotonicity(hwb_age4_s)

mon_us_s1<-check.monotonicity(hwb_us_s1)
mon_aus_s1<-check.monotonicity(hwb_aus_s1)
mon_uk_s1<-check.monotonicity(hwb_uk_s1)
mon_women_s1<-check.monotonicity(hwb_women_s1)
mon_men_s1<-check.monotonicity(hwb_men_s1)
mon_long_s1<-check.monotonicity(hwb_Long_s1)
mon_nolong_s1<-check.monotonicity(hwb_NoLong_s1)
mon_carer_s1<-check.monotonicity(hwb_carer_s1)
mon_nocarer_s1<-check.monotonicity(hwb_nocarer_s1)
mon_age1_s1<-check.monotonicity(hwb_age1_s1)
mon_age2_s1<-check.monotonicity(hwb_age2_s1)
mon_age3_s1<-check.monotonicity(hwb_age3_s1)
mon_age4_s1<-check.monotonicity(hwb_age4_s1)

mon_us_s2<-check.monotonicity(hwb_us_s2)
mon_aus_s2<-check.monotonicity(hwb_aus_s2)
mon_uk_s2<-check.monotonicity(hwb_uk_s2)
mon_women_s2<-check.monotonicity(hwb_women_s2)
mon_men_s2<-check.monotonicity(hwb_men_s2)
mon_long_s2<-check.monotonicity(hwb_Long_s2)
mon_nolong_s2<-check.monotonicity(hwb_NoLong_s2)
mon_carer_s2<-check.monotonicity(hwb_carer_s2)
mon_nocarer_s2<-check.monotonicity(hwb_nocarer_s2)
mon_age1_s2<-check.monotonicity(hwb_age1_s2)
mon_age2_s2<-check.monotonicity(hwb_age2_s2)
mon_age3_s2<-check.monotonicity(hwb_age3_s2)
mon_age4_s2<-check.monotonicity(hwb_age4_s2)

summary(mon_us_s)
summary(mon_aus_s)
summary(mon_uk_s)
summary(mon_women_s)
summary(mon_men_s)
summary(mon_carer_s)
summary(mon_nocarer_s)
summary(mon_long_s)
summary(mon_nolong_s)
summary(mon_age1_s)
summary(mon_age2_s)
summary(mon_age3_s)
summary(mon_age4_s)

summary(mon_us_s1)
summary(mon_aus_s1)
summary(mon_uk_s1)
summary(mon_women_s1)
summary(mon_men_s1)
summary(mon_long_s1)
summary(mon_nolong_s1)
summary(mon_carer_s1)
summary(mon_nocarer_s1)
summary(mon_age1_s1)
summary(mon_age2_s1)
summary(mon_age3_s1)
summary(mon_age4_s1)

summary(mon_us_s2)
summary(mon_aus_s2)
summary(mon_uk_s2)
summary(mon_women_s2)
summary(mon_men_s2)
summary(mon_long_s2)
summary(mon_nolong_s2)
summary(mon_carer_s2)
summary(mon_nocarer_s2)
summary(mon_age1_s2)
summary(mon_age2_s2)
summary(mon_age3_s2)
summary(mon_age4_s2)


txtComment('
################################
###Plotting ISRF & IRF curves###
################################')

pdf(file = "ISRF_hwb.pdf")
plot(mon_hwb_s, curves="both", plot.ci=TRUE, color.ci=FALSE, ask=FALSE)
dev.off() 


txtComment('
#########################
###Plotting IRF curves###
#########################')

hwb_rest_psy<-check.restscore(hwb_s1)
hwb_rest_1$results[1]
hwb_rest_1$results[2]
hwb_rest_1$results[3]
hwb_rest_1$results[4]
hwb_rest_1$results[5]
hwb_rest_1$results[6]

hwb_rest_phys<-check.restscore(hwb_s2)
hwb_rest_phys$results[1]
hwb_rest_phys$results[2]
hwb_rest_phys$results[3]


txtComment('
####################
###Assessing MIIO###
####################')


hwb_s_rater<-check.iio(hwb_s, method="MIIO",  item.selection=FALSE)
hwb_s1_rater<-check.iio(hwb_s1, method="MIIO",  item.selection=FALSE)
hwb_s2_rater<-check.iio(hwb_s2, method="MIIO",  item.selection=FALSE)

summary(hwb_s_rater)
summary(hwb_s1_rater)
summary(hwb_s2_rater)


txtComment('### stratified analyses ###')

hwb_us_s_rater<-check.iio(hwb_us_s, method="MIIO",  item.selection=FALSE)
hwb_aus_s_rater<-check.iio(hwb_aus_s, method="MIIO",  item.selection=FALSE)
hwb_uk_s_rater<-check.iio(hwb_uk_s, method="MIIO",  item.selection=FALSE)
hwb_women_s_rater<-check.iio(hwb_women_s, method="MIIO",  item.selection=FALSE)
hwb_men_s_rater<-check.iio(hwb_men_s, method="MIIO",  item.selection=FALSE)
hwb_long_s_rater<-check.iio(hwb_Long_s, method="MIIO",  item.selection=FALSE)
hwb_nolong_s_rater<-check.iio(hwb_NoLong_s, method="MIIO",  item.selection=FALSE)
hwb_carer_s_rater<-check.iio(hwb_carer_s, method="MIIO",  item.selection=FALSE)
hwb_nocarer_s_rater<-check.iio(hwb_nocarer_s, method="MIIO",  item.selection=FALSE)
hwb_age1_s_rater<-check.iio(hwb_age1_s, method="MIIO",  item.selection=FALSE)
hwb_age2_s_rater<-check.iio(hwb_age2_s, method="MIIO",  item.selection=FALSE)
hwb_age3_s_rater<-check.iio(hwb_age3_s, method="MIIO",  item.selection=FALSE)
hwb_age4_s_rater<-check.iio(hwb_age4_s, method="MIIO",  item.selection=FALSE)

hwb_us_s1_rater<-check.iio(hwb_us_s1, method="MIIO",  item.selection=FALSE)
hwb_aus_s1_rater<-check.iio(hwb_aus_s1, method="MIIO",  item.selection=FALSE)
hwb_uk_s1_rater<-check.iio(hwb_uk_s1, method="MIIO",  item.selection=FALSE)
hwb_women_s1_rater<-check.iio(hwb_women_s1, method="MIIO",  item.selection=FALSE)
hwb_men_s1_rater<-check.iio(hwb_men_s1, method="MIIO",  item.selection=FALSE)
hwb_long_s1_rater<-check.iio(hwb_Long_s1, method="MIIO",  item.selection=FALSE)
hwb_nolong_s1_rater<-check.iio(hwb_NoLong_s1, method="MIIO",  item.selection=FALSE)
hwb_carer_s1_rater<-check.iio(hwb_carer_s1, method="MIIO",  item.selection=FALSE)
hwb_nocarer_s1_rater<-check.iio(hwb_nocarer_s1, method="MIIO",  item.selection=FALSE)
hwb_age1_s1_rater<-check.iio(hwb_age1_s1, method="MIIO",  item.selection=FALSE)
hwb_age2_s1_rater<-check.iio(hwb_age2_s1, method="MIIO",  item.selection=FALSE)
hwb_age3_s1_rater<-check.iio(hwb_age3_s1, method="MIIO",  item.selection=FALSE)
hwb_age4_s1_rater<-check.iio(hwb_age4_s1, method="MIIO",  item.selection=FALSE)

hwb_us_s2_rater<-check.iio(hwb_us_s2, method="MIIO",  item.selection=FALSE)
hwb_aus_s2_rater<-check.iio(hwb_aus_s2, method="MIIO",  item.selection=FALSE)
hwb_uk_s2_rater<-check.iio(hwb_uk_s2, method="MIIO",  item.selection=FALSE)
hwb_women_s2_rater<-check.iio(hwb_women_s2, method="MIIO",  item.selection=FALSE)
hwb_men_s2_rater<-check.iio(hwb_men_s2, method="MIIO",  item.selection=FALSE)
hwb_long_s2_rater<-check.iio(hwb_Long_s2, method="MIIO",  item.selection=FALSE)
hwb_nolong_s2_rater<-check.iio(hwb_NoLong_s2, method="MIIO",  item.selection=FALSE)
hwb_carer_s2_rater<-check.iio(hwb_carer_s2, method="MIIO",  item.selection=FALSE)
hwb_nocarer_s2_rater<-check.iio(hwb_nocarer_s2, method="MIIO",  item.selection=FALSE)
hwb_age1_s2_rater<-check.iio(hwb_age1_s2, method="MIIO",  item.selection=FALSE)
hwb_age2_s2_rater<-check.iio(hwb_age2_s2, method="MIIO",  item.selection=FALSE)
hwb_age3_s2_rater<-check.iio(hwb_age3_s2, method="MIIO",  item.selection=FALSE)
hwb_age4_s2_rater<-check.iio(hwb_age4_s2, method="MIIO",  item.selection=FALSE)


summary(hwb_us_s_rater)
summary(hwb_aus_s_rater)
summary(hwb_uk_s_rater)
summary(hwb_women_s_rater)
summary(hwb_men_s_rater)
summary(hwb_long_s_rater)
summary(hwb_nolong_s_rater)
summary(hwb_carer_s_rater)
summary(hwb_nocarer_s_rater)
summary(hwb_age1_s_rater)
summary(hwb_age2_s_rater)
summary(hwb_age3_s_rater)
summary(hwb_age4_s_rater)

summary(hwb_us_s1_rater)
summary(hwb_aus_s1_rater)
summary(hwb_uk_s1_rater)
summary(hwb_women_s1_rater)
summary(hwb_men_s1_rater)
summary(hwb_long_s1_rater)
summary(hwb_nolong_s1_rater)
summary(hwb_carer_s1_rater)
summary(hwb_nocarer_s1_rater)
summary(hwb_age1_s1_rater)
summary(hwb_age2_s1_rater)
summary(hwb_age3_s1_rater)
summary(hwb_age4_s1_rater)

summary(hwb_us_s2_rater)
summary(hwb_aus_s2_rater)
summary(hwb_uk_s2_rater)
summary(hwb_women_s2_rater)
summary(hwb_men_s2_rater)
summary(hwb_long_s2_rater)
summary(hwb_nolong_s2_rater)
summary(hwb_carer_s2_rater)
summary(hwb_nocarer_s2_rater)
summary(hwb_age1_s2_rater)
summary(hwb_age2_s2_rater)
summary(hwb_age3_s2_rater)
summary(hwb_age4_s2_rater)

########################
#####Guttman Errors#####
########################')

hwb_errors<-check.errors(hwb_s)
errorsG_s<- check.errors(hwb_s, TRUE, FALSE)$Gplus
errorsO_s<- check.errors(hwb_s, FALSE, TRUE)$Oplus
MIC_Gutt_s<-cbind(hwb_errors,errorsG_s,errorsO_s)

hwb_s1_errors<-check.errors(hwb_s1)
errorsG_s1<- check.errors(hwb_s1, TRUE, FALSE)$Gplus
errorsO_s1<- check.errors(hwb_s1, FALSE, TRUE)$Oplus
MIC_Gutt_s1<-cbind(hwb_s1_errors,errorsG_s1,errorsO_s1)

hwb_s2_errors<-check.errors(hwb_s2)
errorsG_s2<- check.errors(hwb_s2, TRUE, FALSE)$Gplus
errorsO_s2<- check.errors(hwb_s2, FALSE, TRUE)$Oplus
MIC_Gutt_s2<-cbind(hwb_s2_errors,errorsG_s2,errorsO_s2)

write.csv(HWB_Gutt_s,"F:\\MIC_GuttmanErrors_s.csv", row.names = FALSE)
write.csv(HWB_Gutt_s1,"F:\\MIC_GuttmanErrors_s1.csv", row.names = FALSE)
write.csv(HWB_Gutt_s2,"F:\\MIC_GuttmanErrors_s2.csv", row.names = FALSE)


txtComment('####################End Log File########################')


txtStop()
